# Supplementary material for: Pharmacogenetic information in Swiss drug labels – a systematic analysis
Source: Pharmacogenomics J. 2020 Oct 17;21(4):423–34. doi: 10.1038/s41397-020-00195-4 (PMC8292148; doi:10.1038/s41397-020-00195-4)
Supplement: Supplementary file 5 — Supplementary Table 1 [file 41397_2020_195_MOESM5_ESM.xlsx]

## Sheet: Tabelle1
Number	Anatomic group	ATC-Code	Substance	Brand name	Section	Biomarker 5	Biomarker 4	Biomarker 3	Biomarker 2	Biomarker 1	Sections	Ind.	PK	Prec. Mes.	CI	IA	Over-dose	Ad. Eff.	Dos. /App.	Prop./Eff.	Preg.	PGx level PharmGKB	Link
1	A	A02BC01	Omeprazol	Antramups®, Tabletten	Pharmakonetik	n.m	n.m	n.m	n.m	CYP2C19	1	0	1	0	0	0	0	0	0	0	Preg.	3	https://amiko.oddb.org/de/fi?gtin=54380&highlight=polymorphe&anchor=section14
2	A	A02BC02	Pantoprazol	Pantozol® 20/40/- i.v.	Pharmakonetik	n.m	n.m	n.m	n.m	CYP2C19	1	0	1	0	0	0	0	0	0	0	0	4	https://amiko.oddb.org/de/fi?gtin=52710&highlight=metabolizers&anchor=section14
3	A	A02BC03	Lansoprazol	Agopton®	Pharmakonetik	n.m	n.m	n.m	n.m	CYP2C19	1	0	1	0	0	0	0	0	0	0	0	3	https://amiko.oddb.org/de/fi?gtin=51969&highlight=Metabolisierer&anchor=section14
4	A	A02BC04	Rabeprazol	Pariet®	Pharmakonetik	n.m	n.m	n.m	n.m	CYP2C19	1	0	1	0	0	0	0	0	0	0	0	3	https://amiko.oddb.org/de/fi?gtin=55090&highlight=Polymorphismus&anchor=section14
5	A	A02BC05	Esomeprazol	Nexium®, MUPS®-Tabletten	Pharmakonetik	n.m	n.m	n.m	n.m	CYP2C19	1	0	1	0	0	0	0	0	0	0	0	0	https://amiko.oddb.org/de/fi?gtin=55609&highlight=polymorphe&anchor=section14
6	A	A02BC06	Dexlansoprazol	Dexilant®	Interaktionen	n.m	n.m	n.m	n.m	CYP2C19	2	0	1	0	0	1	0	0	0	0	0	3	https://amiko.oddb.org/de/fi?gtin=62993&highlight=Genotypen&anchor=section8
7	A	A04AA01	Ondansetron	Zofran®/- Zydis®	Interaktionen	n.m	n.m	n.m	n.m	CYP2D6	2	0	1	0	0	1	0	0	0	0	0	4	https://amiko.oddb.org/de/fi?gtin=50710&highlight=genetischer&anchor=section8
8	A	A04AA03	Tropisetron	Navoban®	Kinetik	n.m	n.m	n.m	n.m	CYP2D6	1	0	1	0	0	0	0	0	0	0	0	0	https://amiko.oddb.org/de/fi?gtin=51741&highlight=kaukasischen&anchor=Section7600
9	A	A04AA05	Palonosetron	Aloxi®	Kinetik	n.m	n.m	n.m	n.m	CYP2D6	1	0	1	0	0	0	0	0	0	0	0	4	https://amiko.oddb.org/de/fi?gtin=57042&highlight=Genetischer&anchor=section14
10	A	A07EC01	Sulfasalazin	Salazopyrin®	Kinetik	n.m	n.m	n.m	n.m	G6PD	2	0	1	0	1	0	0	0	0	0	0	3	https://amiko.oddb.org/de/fi?gtin=15303&highlight=genetischen&anchor=section14
11	A	A07EC02	Mesalazin	Pentasa®	Kinetik	n.m	n.m	n.m	n.m	n.m.	1	0	1	0	0	0	0	0	0	0	0	0	https://amiko.oddb.org/de/fi?gtin=47502&highlight=Phenotyp&anchor=section14
12	A	A10BB01	Glibenclamid	Daonil®	Vorsichtsmassnahmen	n.m	n.m	n.m	n.m	n.m.	1	0	0	1	0	0	0	0	0	0	0	3	https://amiko.oddb.org/de/fi?gtin=35402&highlight=Glucose-6-Phosphat-Dehydrogenase-Mangel&anchor=section7
13	A	A10BB09	Gliclazid	Diamicron MR 30/60 mg	Vorsichtsmassnahmen	n.m	n.m	n.m	n.m	G6PD	1	0	0	1	0	0	0	0	0	0	0	3	https://amiko.oddb.org/de/fi?gtin=55234&highlight=G6PD&anchor=section7
14	A	A10BB12	Glimepirid	Amaryl®	Vorsichtsmassnahmen	n.m	n.m	n.m	n.m	G6PD	1	0	0	1	0	0	0	0	0	0	0	3	https://amiko.oddb.org/de/fi?gtin=53130&highlight=Glucose-6-Phosphat-Dehydrogenase-Mangel&anchor=section7
15	A	A11EX	Vitamin-B-Komplex, andere Kombinationen	BEGROCIT® Brausetabletten	Überdosierung	n.m	n.m	n.m	n.m	G6PD	1	0	0	0	0	0	1	0	0	0	0	3	https://amiko.oddb.org/de/fi?gtin=36327&highlight=Glucose-6-Phosphat-Dehydrogenase-Mangel&anchor=section12
16	A	A11GA01	Ascorbinsäure (Vitamin C)	Vitamin C Streuli® 10% / 20%	Vorsichtsmassnahmen	n.m	n.m	n.m	n.m	G6PD	1	0	0	1	0	0	0	0	0	0	0	3	https://amiko.oddb.org/de/fi?gtin=25926&highlight=Glucose-6-phosphat-Dehydrogenase-Mangel&anchor=section7
17	A	A11GB01	Ascorbinsäure (Vitamin C) und Calcium	Callimon® Brausetabletten	Überdosierung	n.m	n.m	n.m	n.m	G6PD	1	0	0	0	0	0	1	0	0	0	0	(3)	https://amiko.oddb.org/de/fi?gtin=32209&highlight=Glucose-6-Phosphat-Dehydrogenase-Mangel&anchor=section12
18	A	A13A	Aminosäuren und Derivate (Ascorbinsäure)	Revitalose® C 1000	Unerwünschte Wirkungen	n.m	n.m	n.m	n.m	G6PD	2	0	0	0	1	0	0	1	0	0	0	(3)	https://amiko.oddb.org/de/fi?gtin=53215&highlight=G6PD-Mangel&anchor=section11
19	B	B01AA07	Acenocoumarol	Sintrom 4/Sintrom 1 mitis	Kinetik	n.m	n.m	n.m	n.m	CYP2C9	1	0	1	0	0	0	0	0	0	0	0	3	https://amiko.oddb.org/de/fi?gtin=21693&highlight=genetische&anchor=section14
20	B	B01AC04	Clopidogrel	Plavix®	Vorsichtsmassnahmen	n.m	n.m	n.m	n.m	CYP2C19	4	0	1	1	0	0	0	0	1	1	0	3	https://amiko.oddb.org/de/fi?gtin=54509&highlight=Genotypen&anchor=section7
21	B	B01AC06	Acetylsalicylsäure	Aspirin Cardio® 100/300	Vorsichtsmassnahmen	n.m	n.m	n.m	n.m	G6PD	2	0	0	1	0	0	0	1	0	0	0	3	https://amiko.oddb.org/de/fi?gtin=51795&highlight=Glucose-6-Phosphatdehydrogenase&anchor=section7
22	B	B01AC22	Prasugrel	Efient®	Kinetik	n.m	CYP3A5	CYP2C19	CYP2C9	CYP2B6	1	0	1	0	0	0	0	0	0	0	0	4	https://amiko.oddb.org/de/fi?gtin=59136&highlight=genetischer&anchor=section14
23	B	B01AC30	Thrombozytenaggregationshemmer, exkl. Heparin	DuoPlavin® 75/100 mg	Unerwünschte Wirkungen	n.m	n.m	n.m	G6PD	CYP2C19	5	0	0	1	1	0	0	1	1	1	0	3	https://amiko.oddb.org/de/fi?gtin=58696&highlight=ethnischer&anchor=section11
24	C	C01BC03	Propafenon	Rytmonorm®	Kinetik	n.m	n.m	CYP3A4	CYP2D6	CYP1A2	2	0	1	0	0	1	0	0	0	0	0	3	https://amiko.oddb.org/de/fi?gtin=45118&highlight=genetisch&anchor=section14
25	C	C01BG11	Vernakalant	Brinavess	Kinetik	n.m	n.m	n.m	n.m	CYP2D6	2	0	1	0	0	1	0	0	0	0	0	4	https://amiko.oddb.org/de/fi?gtin=61304&highlight=Metabolisierer&anchor=section14
26	C	C01CX08	Levosimendan	Simdax®	Kinetik	n.m	n.m	n.m	n.m	NAT2	1	0	1	0	0	0	0	0	0	0	0	0	https://amiko.oddb.org/de/fi?gtin=62463&highlight=NAT2-Gen&anchor=section14
27	C	C01DA02	Nitroglycerin	Deponit 5/10 transdermales Pflaster	Vorsichtsmassnahmen	n.m	n.m	n.m	n.m	G6PD	1	0	0	1	0	0	1	0	0	0	0	3	https://amiko.oddb.org/de/fi?gtin=45986&highlight=Glucose-6-Phosphat-Dehydrogenase-Mangel&anchor=section7
28	C	C01DX16	Nicorandil	Dancor® 10/20	Vorsichtsmassnahmen	n.m	n.m	n.m	n.m	G6PD	1	0	0	1	0	0	0	0	0	0	0	3	https://amiko.oddb.org/de/fi?gtin=51593&highlight=Glucose-6-phosphat-Dehydrogenasemangel&anchor=section7
29	C	C01EB18	Ranolazin	Ranexa®	Vorsichtsmassnahmen	n.m	n.m	n.m	n.m	CYP2D6	2	0	1	1	0	0	0	0	0	0	0	3	https://amiko.oddb.org/de/fi?gtin=60533&highlight=Metabolisierer&anchor=section7
30	C	C07AB02	Metoprolol	Beloc ZOK® 25, 50, 100, 200	Vorsichtsmassnahmen	n.m	n.m	n.m	n.m	CYP2D6	2	0	1	1	0	1	0	0	0	0	0	3	https://amiko.oddb.org/de/fi?gtin=52110&highlight=genetisch&anchor=section7
31	C	C07AB12	Nebivolol	Nebilet®	Kinetik	n.m	n.m	n.m	n.m	CYP2D6	1	0	1	0	0	0	0	0	0	0	0	4	https://amiko.oddb.org/de/fi?gtin=54489&highlight=genetischen&anchor=section14
32	C	C07AG02	Carvedilol	Dilatrend	Kinetik	n.m	n.m	n.m	n.m	CYP2D6	1	0	1	0	0	0	0	0	0	0	0	4	https://amiko.oddb.org/de/fi?gtin=53162&highlight=Genetischer&anchor=section14
33	C	C07BB12	Nebivolol und Thiazide	Nebilet® plus	Kinetik	n.m	n.m	n.m	n.m	CYP2D6	1	0	1	0	0	0	0	0	0	0	0	(4)	https://amiko.oddb.org/de/fi?gtin=59262&highlight=Metabolisierern&anchor=section14
34	C	C07CB02	Metoprolol und andere Diuretika	Logroton Retard®	Kinetik	n.m	n.m	n.m	n.m	CYP2D6	1	0	1	0	0	0	0	0	0	0	0	(4)	https://amiko.oddb.org/de/fi?gtin=44917&highlight=genetisch&anchor=section14
35	C	C07FB02	Metoprolol und andere Antihypertonika	Logimax® 5/50, 10/100	Kinetik	n.m	n.m	n.m	n.m	CYP2D6	1	0	1	0	0	0	0	0	0	0	0	(3)	https://amiko.oddb.org/de/fi?gtin=52238&highlight=genetisch&anchor=section14
36	C	C09AA04	Perindopril	COVERSUM N 5 mg/10 mg	Unerwünschte Wirkungen	n.m	n.m	n.m	n.m	G6PD	1	0	0	0	0	0	0	1	0	0	0	3	https://amiko.oddb.org/de/fi?gtin=57617&highlight=G6PD-Mangel&anchor=section11
37	C	C09BB04	Perindopril und Amlodipin	Coveram®	Unerwünschte Wirkungen	n.m	n.m	n.m	n.m	G6PD								1				(3)	https://amiko.oddb.org/de/fi?gtin=59193&highlight=G-6-PDH-Mangel&anchor=section11
38	C	C09BX02	Bisoprolol fumarat, Perindopril arginin	Cosyrel	Unerwünschte Wirkungen	n.m	n.m	n.m	n.m	G6PD	1	0	0	0	0	0	0	1	0	0	0	3	https://amiko.oddb.org/de/fi?gtin=65904&highlight=G-6PDH-Mangel&anchor=section11
39	C	C09CA01	Losartan	Cosaar® 12,5/50/100	Kinetik	n.m	n.m	n.m	CYP3A4	CYP2C9	1	0	1	0	0	0	0	0	0	0	0	3	https://amiko.oddb.org/de/fi?gtin=52904&highlight=genetisch&anchor=section14
40	C	C09DA01	Losartan und Diuretika	Cosaar® Plus	Kinetik	n.m	n.m	n.m	CYP3A4	CYP2C9	1	0	1	0	0	0	0	0	0	0	0	(3)	https://amiko.oddb.org/de/fi?gtin=53629&highlight=genetisch&anchor=section14
41	C	C10AA01	Simvastatin	Zocor® 20 mg/40 mg/80 mg	Vorsichtsmassnahmen	n.m	n.m	n.m	n.m	SLCO1B1	2	0	1	1	0	1	0	0	0	0	0	2	https://amiko.oddb.org/de/fi?gtin=49742&highlight=Allel&anchor=section7
42	C	C10AA07	Rosuvastatin	Crestor®	Vorsichtsmassnahmen	n.m	n.m	n.m	n.m	SLCO1B1	4	0	1	1	1	0	0	0	1	0	0	3	https://amiko.oddb.org/de/fi?gtin=56139&highlight=Asiaten&anchor=section7
43	C	C10AA08	Pitavastatin	Livazo®	Kinetik	n.m	n.m	n.m	n.m	SLCO1B1	1	0	1	0	0	0	0	0	0	0	0	3	https://amiko.oddb.org/de/fi?gtin=62329&highlight=Polymorphismus&anchor=section14
44	C	C10BA02	Simvastatin und Ezetimib	Inegy®	Vorsichtsmassnahmen	n.m	n.m	n.m	n.m	SLCO1B1	3	0	1	1	0	1	0	0	0	1	0	2	https://amiko.oddb.org/de/fi?gtin=56953&highlight=Genotyp&anchor=section7
45	C	C10BA04	Simvastatin und Fenofibrat	Cholib®	Vorsichtsmassnahmen	n.m	n.m	n.m	n.m	SLCO1B1	1	0	0	1	0	0	0	0	0	0	0	3	https://amiko.oddb.org/de/fi?gtin=65222&highlight=SLCO1B1&anchor=section7
46	C	C10BA06	Rosuvastatin und Ezetimib	Ezetimib-Rosuvastatin-Mepha Kapseln	Dosierung/Anwendung	n.m	n.m	n.m	SLCO1B1	ABCG2	2	0	1	0	0	0	0	0	1	0	0	3	https://amiko.oddb.org/de/fi?gtin=66835&highlight=Genetische&anchor=section5
47	C	C10BX11	Amlodipin, Atorvastatin, Perindopril arginin	Triveram	Unerwünschte Wirkungen	n.m	n.m	n.m	SLCO1B1	G6PD	3	0	1	1	0	0	0	1	0	0	0	3	https://amiko.oddb.org/de/fi?gtin=65514&highlight=G-6PDH-Mangel&anchor=section11
48	D	D06BA01	Sulfadiazin-Silber	Flammazine	Vorsichtsmassnahmen	n.m	n.m	n.m	n.m	G6PD	1	0	0	1	0	0	0	0	0	0	0	3	https://amiko.oddb.org/de/fi?gtin=38607&highlight=Glucose-6-Phosphat-Dehydrogenase-Mangel&anchor=section7
49	D	D06BA51	Sulfadiazin-Silber, Kombinationen	Ialugen Plus®	Vorsichtsmassnahmen	n.m	n.m	n.m	n.m	G6PD	1	0	0	1	0	0	0	0	0	0	0	(3)	https://amiko.oddb.org/de/fi?gtin=51722&highlight=Glucose-6-Phosphat-Dehydrogenase&anchor=section7
50	D	D11AF	Warzenmittel und Keratolytika	Verrumal®	Kinetik	n.m	n.m	n.m	n.m	DPD	3	0	1	1	0	1	0	0	0	0	0	2	https://amiko.oddb.org/de/fi?gtin=42695&highlight=genetischer&anchor=section14
51	D	D11AX	Fluorouracil , Salicylsäure	Actikerall®	Kinetik	n.m	n.m	n.m	n.m	DPD	3	0	1	1	0	1	0	0	0	0	0	2	https://amiko.oddb.org/de/fi?gtin=61467&highlight=genetischer&anchor=section14
52	G	G04BD07	Tolterodin	Detrusitol® SR	Interaktionen	n.m	n.m	n.m	n.m	CYP2D6	2	0	1	0	0	1	0	0	0	0	0	3	https://amiko.oddb.org/de/fi?gtin=55581&highlight=Metabolisierern&anchor=section8
53	G	G04BD10	Darifenacin	Emselex	Kinetik	n.m	n.m	n.m	n.m	CYP2D6	3	0	1	1	0	0	0	0	0	0	0	3	https://amiko.oddb.org/de/fi?gtin=56871&highlight=genetischer&anchor=section14
54	G	G04BD11	Fesoterodin	Toviaz®	Vorsichtsmassnahmen	n.m	n.m	n.m	n.m	CYP2D6	1	0	0	1	0	0	0	0	0	0	0	3	https://amiko.oddb.org/de/fi?gtin=58743&highlight=Metabolizer&anchor=section7
55	G	G04BD12	Mirabegron	Betmiga™	Interaktionen	n.m	n.m	n.m	n.m	CYP2D6	1	0	0	0	0	1	0	0	0	0	0	4	https://amiko.oddb.org/de/fi?gtin=62755&highlight=genetische&anchor=section8
56	G	G04BX14	Dapoxetin	Priligy®	Dosierung/Anwendung	n.m	n.m	n.m	n.m	CYP2D6	2	0	0	1	0	0	0	0	1	0	0	3	https://amiko.oddb.org/de/fi?gtin=60470&highlight=Genotyp&anchor=section5
57	G	G04CA02	Tamsulosin	Pradif® T	Vorsichtsmassnahmen	n.m	n.m	n.m	n.m	CYP2D6	1	0	0	1	0	0	0	0	0	0	0	3	https://amiko.oddb.org/de/fi?gtin=57160&highlight=metabolisern&anchor=section7
58	G	G04CA52	Tamsulosin und Dutasterid	Duodart®	Vorsichtsmassnahmen	n.m	n.m	n.m	n.m	CYP2D6	1	0	0	1	0	0	0	0	0	0	0	(3)	https://amiko.oddb.org/de/fi?gtin=60095&highlight=metabolisern&anchor=section7
59	J	J01CF05	Flucloxacillin	Floxapen®	Vorsichtsmassnahmen	n.m	n.m	n.m	n.m	HLA-B*5701	2	0	0	1	0	0	0	1	0	0	0	3	https://amiko.oddb.org/de/fi?gtin=37404&highlight=HLA-B*5701&anchor=section7
60	J	J01EE01	Sulfamethoxazol und Trimethoprim	Bactrim® forte Tabletten	Vorsichtsmassnahmen	n.m	n.m	n.m	n.m	G6PD	2	0	0	1	0	0	0	0	0	0	1	3	https://amiko.oddb.org/de/fi?gtin=48306&highlight=G6PD-Mangel&anchor=section7
61	J	J01MA01	Ofloxacin	Tarivid®	Vorsichtsmassnahmen	n.m	n.m	n.m	n.m	G6PD	1	0	0	1	0	0	0	0	0	0	0	3	https://amiko.oddb.org/de/fi?gtin=47386&highlight=G-6-PDH-Mangel&anchor=section7
62	J	J01MA02	Ciprofloxacin	Ciproxin® Lacktabletten/Suspension	Vorsichtsmassnahmen	n.m	n.m	n.m	n.m	G6PD	1	0	0	1	0	0	0	0	0	0	0	3	https://amiko.oddb.org/de/fi?gtin=47795&highlight=Glucose-6-Phosphat-Dehydrogenase&anchor=section7
63	J	J01MA06	Norfloxacin	Norsol®	Vorsichtsmassnahmen	n.m	n.m	n.m	n.m	G6PD	2	0	0	1	0	0	0	1	0	0	0	3	https://amiko.oddb.org/de/fi?gtin=54301&highlight=Glucose-6-phosphat-Dehydrogenaseaktivität&anchor=section7
64	J	J01MA14	Moxifloxacin	Avalox®	Vorsichtsmassnahmen	n.m	n.m	n.m	n.m	G6PD	1	0	0	1	0	0	0	0	0	0	0	3	https://amiko.oddb.org/de/fi?gtin=55213&highlight=Glucose-6-phosphat-Dehydrogenase-Mangel&anchor=section7
65	J	J01XE01	Nitrofurantoin	Uvamin® retard	Schwangerschaft	n.m	n.m	n.m	n.m	G6PD	2	0	0	0	0	0	0	1	0	0	1	3	https://amiko.oddb.org/de/fi?gtin=35941&highlight=G6PD-Mangel&anchor=section9
66	J	J02AC03	Voriconazol	Vfend®	Kinetik	n.m	n.m	n.m	n.m	CYP2C19	1	0	1	0	0	0	0	0	0	0	0	3	https://amiko.oddb.org/de/fi?gtin=55945&highlight=genetischen Polymorphismus&anchor=section14
67	J	J02AX01	Flucytosin	Ancotil®	Vorsichtsmassnahmen	n.m	n.m	n.m	n.m	DPD	1	0	0	1	0	0	0	0	0	0	0	2	https://amiko.oddb.org/de/fi?gtin=40467&highlight=genetisch&anchor=section7
68	J	J04AC01	Isoniazid	Isoniazid Labatec®	Kinetik	n.m	n.m	n.m	n.m	n.m.	1	0	1	0	0	0	0	0	0	0	0	0	https://amiko.oddb.org/de/fi?gtin=65161&highlight=Asiaten&anchor=section14
69	J	J04AM02	Rifampicin und Isoniazid	Rifinah® 150	Kinetik	n.m	n.m	n.m	n.m	n.m.	1	0	1	0	0	0	0	0	0	0	0	0	https://amiko.oddb.org/de/fi?gtin=38931&highlight=Asiaten&anchor=section14
70	J	J04AM05	Rifampicin, Pyrazinamid und Isoniazid	Rifater®	Kinetik	n.m	n.m	n.m	n.m	n.m.	1	0	1	0	0	0	0	0	0	0	0	0	https://amiko.oddb.org/de/fi?gtin=47063&highlight=Asiaten&anchor=section14
71	J	J05AB15	Brivudin	Brivex®	Vorsichtsmassnahmen	n.m	n.m	n.m	n.m	DPD	2	0	0	1	0	1	0	0	0	0	0	0	https://amiko.oddb.org/de/fi?gtin=55465&highlight=DPD-Enzymaktivität&anchor=section7
72	J	J05AF06	Abacavir	Ziagen®	Indikationen	n.m	n.m	n.m	n.m	HLA-B*5701	4	1	0	1	1	0	0	0	0	1	0	1	https://amiko.oddb.org/de/fi?gtin=55048&highlight=ethnischen&anchor=section4
73	J	J05AG03	Efavirenz	Stocrin®	Kinetik	n.m	n.m	n.m	n.m	CYP2B6	2	0	1	0	0	0	0	0	0	1	0	3	https://amiko.oddb.org/de/fi?gtin=56000&highlight=genetischen&anchor=section14
74	J	J05AP08	Sofosbuvir	Sovaldi®	Dosierung/Anwendung	n.m	n.m	n.m	n.m	IL28B	2	0	0	0	0	0	0	0	1	1	0	3	https://amiko.oddb.org/de/fi?gtin=63218&highlight=Genotyp&anchor=section5
75	J	J05AP09	Dasabuvir	Exviera®	Eigenschaften/Wirkungen	n.m	n.m	n.m	n.m	IL28B	1	0	0	0	0	0	0	0	0	1	0	3	https://amiko.oddb.org/de/fi?gtin=65302&highlight=ethnische&anchor=section13
76	J	J05AP53	Ombitasvir, Paritaprevir, Ritonavir	Viekirax®	Eigenschaften/Wirkungen	n.m	n.m	n.m	n.m	n.m.	1	0	0	0	0	0	0	0	0	1	0	3	https://amiko.oddb.org/de/fi?gtin=65301&highlight=ethnische&anchor=section13
77	J	J05AP54	Elbasvir und Grazoprevir	Zepatier®	Eigenschaften/Wirkungen	n.m	n.m	n.m	n.m	n.m.	1	0	0	0	0	0	0	0	0	1	0	0	https://amiko.oddb.org/de/fi?gtin=65861&highlight=Genotyp&anchor=section13
78	J	J05AP55	Sofosbuvir und Velpatasvir	Epclusa®	Eigenschaften/Wirkungen	n.m	n.m	n.m	n.m	IL28B	1	0	0	0	0	0	0	0	0	1	0	0	https://amiko.oddb.org/de/fi?gtin=66095&highlight=asiatisch&anchor=section13
79	J	J05AP56	Sofosbuvir, Velpatasvir, Voxilaprevir	Vosevi	Eigenschaften/Wirkungen	n.m	n.m	n.m	n.m	IL28B	1	0	0	0	0	0	0	0	0	1	0	0	https://amiko.oddb.org/de/fi?gtin=66510&highlight=Genotyp&anchor=section13
80	J	J05AR02	Lamivudin und Abacavir	Kivexa®	Eigenschaften/Wirkungen	n.m	n.m	n.m	n.m	HLA-B*5701	2	0	0	1	0	0	0	0	0	1	0	1	https://amiko.oddb.org/de/fi?gtin=56977&highlight=HLA-B*5701&anchor=section13
81	J	J05AR04	Zidovudin, Lamivudin und Abacavir	Trizivir®	Eigenschaften/Wirkungen	n.m	n.m	n.m	n.m	HLA-B*5701	2	0	0	1	0	0	0	0	0	1	0	1	https://amiko.oddb.org/de/fi?gtin=55537&highlight=HLA-B*5701&anchor=section13
82	J	J05AR06	Evavirenz, Emtricitabin, Tenofovir disoproxil	Atripla®	Eigenschaften/Wirkungen	n.m	n.m	n.m	n.m	CYP2B6	1	0	0	0	0	0	0	0	0	1	0	3	https://amiko.oddb.org/de/fi?gtin=60011&highlight=Genotyp&anchor=section13
83	J	J05AR13	Dolutegravir, Abacavirum und Lamivudin	Triumeq®	Eigenschaften/Wirkungen	UGT1A1	NR1/2	HLA-B*5701	CYP3A5	CYP3A4	3	0	1	1	0	0	0	0	0	1	0	1*	https://amiko.oddb.org/de/fi?gtin=63283&highlight=HLA-B*5701&anchor=section13
84	J	J05AX09	Maraviroc	Celsentri®	Kinetik	n.m	n.m	n.m	n.m	CYP3A5	1	1	0	0	0	0	0	0	0	0	0	3	https://amiko.oddb.org/de/fi?gtin=58197&highlight=Kaukasiern&anchor=section14
85	J	J05AX12	Dolutegravir	Juluca	Kinetik	n.m	UGT1A1	NR1/2	CYP3A5	CYP3A4	1	1	0	0	0	0	0	0	0	0	0	4	https://amiko.oddb.org/de/fi?gtin=66790&highlight=Polymorphismen&anchor=section14
86	J	J05AX14	Daclatasvir	Daklinza®	Eigenschaften/Wirkungen	n.m	n.m	n.m	n.m	IL28B	1	0	0	1	0	0	0	0	0	0	0	4	https://amiko.oddb.org/de/fi?gtin=65332&highlight=Genotyp&anchor=section13
87	J	J05AX18	Letermovir	Prevymis®	Eigenschaften/Wirkungen	n.m	n.m	n.m	UGT1A1	SLCO1B1	1	0	0	1	0	0	0	0	0	0	0	4	https://amiko.oddb.org/de/fi?gtin=66652&highlight=Pharmakogenomik&anchor=section13
88	L	L01BB02	Mercaptopurin 2	Puri-Nethol®	Dosierung/Anwendung	n.m	n.m	n.m	n.m	TPMT	3	0	0	1	0	0	0	0	1	1	0	(3)	https://amiko.oddb.org/de/fi?gtin=21713&highlight=TPMT&anchor=section5
89	L	L01BB02	Mercaptopurin	Xaluprine	Dosierung/Anwendung	n.m	n.m	n.m	TPMT	NUDT15	3	0	0	1	0	0	0	0	1	1	0	3	https://amiko.oddb.org/de/fi?gtin=65371&highlight=TPMT&anchor=section5
90	L	L01BB03	Tioguanin	Lanvis®	Dosierung/Anwendung	n.m	n.m	n.m	n.m	TPMT	2	0	0	1	0	0	0	0	1	0	0	3	https://amiko.oddb.org/de/fi?gtin=37890&highlight=TMPT-Mangel&anchor=section5
91	L	L01BC02	Fluorouracil	Efudix®	Interaktionen	n.m	n.m	n.m	n.m	DPD	3	0	1	1	0	1	0	0	0	0	0	1*	https://amiko.oddb.org/de/fi?gtin=36464&highlight=DPD-Enzymaktivität&anchor=section8
92	L	L01BC02	Fluorouracil2	Fluorouracil Labatec®	Kinetik	n.m	n.m	n.m	TYMS	DPD	2	0	1	1	0	0	0	0	0	0	0	3	https://amiko.oddb.org/de/fi?gtin=65688&highlight=genetischer&anchor=section14
93	L	L01BC06	Capecitabin	Xeloda®	Vorsichtsmassnahmen	n.m	n.m	n.m	n.m	DPD	1	0	0	1	0	0	0	0	0	0	0	3	https://amiko.oddb.org/de/fi?gtin=54657&highlight=DPD-Aktivität&anchor=section7
94	L	L01XE02	Gefitinib	IRESSA®	Kinetik	n.m	n.m	n.m	n.m	CYP2D6	1	0	1	0	0	0	0	0	0	0	0	3	https://amiko.oddb.org/de/fi?gtin=56154&highlight=Metabolisierer&anchor=section14
95	L	L01XE07	Lapatinib	Tyverb®	Vorsichtsmassnahmen	n.m	n.m	n.m	HLA-DRB1*0701	HLA-DQA1*0201 und HLA-DRB1*0701	1	0	0	1	0	0	0	0	0	0	0	3	https://amiko.oddb.org/de/fi?gtin=57937&highlight=HLA-Allele&anchor=section7
96	L	L01XE11	Pazopanib	Votrient®	Vorsichtsmassnahmen	n.m	n.m	n.m	n.m	HLA-B*5701	2	0	0	1	0	0	0	0	0	1	0	3	https://amiko.oddb.org/de/fi?gtin=60326&highlight=Genotyp&anchor=section7
97	L	L01XE27	Ibrutinib	IMBRUVICA®	Kinetik	n.m	n.m	n.m	n.m	CYP2D6	1	0	1	0	0	0	0	0	0	0	0	4	https://amiko.oddb.org/de/fi?gtin=65173&highlight=genotypisiert&anchor=section14
98	L	L01XX19	Irinotecan	Onivyde	Dosierung/Anwendung	n.m	n.m	n.m	n.m	UGT1A1	2	0	0	1	0	0	0	0	1	0	0	3	https://amiko.oddb.org/de/fi?gtin=65994&highlight=Variante&anchor=section5
99	L	L02BA01	Tamoxifen	Nolvadex®	Kinetik	n.m	n.m	n.m	n.m	CYP2D6	2	0	1	1	0	0	0	0	0	0	0	3	https://amiko.oddb.org/de/fi?gtin=39053&highlight=metaboliser&anchor=section14
100	L	L04AX01	Azathioprin	Imurek®	Dosierung/Anwendung	n.m	n.m	n.m	TPMT	NUDT15	2	0	0	1	0	0	0	0	1	0	0	3	https://amiko.oddb.org/de/fi?gtin=31887&highlight=Genotypisierung&anchor=section5
101	M	M01AC01	Piroxicam	Felden®	Kinetik	n.m	n.m	n.m	n.m	CYP2C9	1	0	1	0	0	0	0	0	0	0	0	3	https://amiko.oddb.org/de/fi?gtin=45452&highlight=genetischen Polymorphismus&anchor=section14
102	M	M01AE52	Naproxen und Esomeprazol	Vimovo®, Filmtabletten	Kinetik	n.m	n.m	n.m	n.m	CYP2C19	1	0	1	0	0	0	0	0	0	0	0	0	https://amiko.oddb.org/de/fi?gtin=61330&highlight=polymorphe&anchor=section14
103	M	M01AH01	Celecoxib	Celebrex®	Kinetik	n.m	n.m	n.m	n.m	CYP2C9	2	0	1	0	0	0	0	0	1	0	0	3	https://amiko.oddb.org/de/fi?gtin=54994&highlight=genetischen Polymorphismus&anchor=section14
104	M	M03AC10	Mivacuriumchlorid	Mivacron®	Vorsichtsmassnahmen	n.m	n.m	n.m	n.m	BCHE	1	0	0	1	0	0	0	0	0	0	0	3	https://amiko.oddb.org/de/fi?gtin=52290&highlight=genotypisch&anchor=section7
105	M	M03BX04	Tolperison	Mydocalm®/- mite	Kinetik	n.m	n.m	n.m	n.m	CYP2D6	1	0	1	0	0	0	0	0	0	0	0	3	https://amiko.oddb.org/de/fi?gtin=32665&highlight=genetischer&anchor=section14
106	M	M04AA01	Allopurinol	Zyloric®	Vorsichtsmassnahmen	n.m	n.m	n.m	n.m	HLA-B*5801	2	0	0	1	0	0	0	1	0	0	0	3	https://amiko.oddb.org/de/fi?gtin=32917&highlight=HLA-B*5801&anchor=section7
107	M	M04AB05	Lesinurad	Zurampic® 200 mg Filmtabletten	Kinetik	n.m	n.m	n.m	n.m	CYP2C9	1	0	1	0	0	0	0	0	0	0	0	4	https://amiko.oddb.org/de/fi?gtin=65925&highlight=Metabolisierer&anchor=section14
108	N	N01BA01	Metabutethamin	Alcacyl® 500 Instant-Pulver	Vorsichtsmassnahmen	n.m	n.m	n.m	n.m	G6PD	1	0	0	1	0	0	0	0	0	0	0	3	https://amiko.oddb.org/de/fi?gtin=48447&highlight=Glucose-6-Phosphatdehydrogenase-Mangel&anchor=Section7250
109	N	N01BB20	Prilocain, Lidocain	Oraqix®	Vorsichtsmassnahmen	n.m	n.m	n.m	n.m	G6PD	1	0	0	1	0	0	0	0	0	0	0	3	https://amiko.oddb.org/de/fi?gtin=57659&highlight=Glucose-6-Phosphat-Dehydrogenase&anchor=Section7250
110	N	N02AA05	Oxycodon	Oxycontin®	Dosierung/Anwendung	n.m	n.m	n.m	n.m	CYP2D6	2	0	1	0	0	0	0	0	1	0	0	3	https://amiko.oddb.org/de/fi?gtin=54871&highlight=Genetische&anchor=section5
111	N	N02AA55	Oxycodon, Kombinationen	Targin®	Dosierung/Anwendung	n.m	n.m	n.m	n.m	CYP2D6	2	0	1	0	0	0	0	0	1	0	0	(3)	https://amiko.oddb.org/de/fi?gtin=58683&highlight=Genetische&anchor=section5
112	N	N02AA59,N02BE51	Codein, Kombinationen exkl. Psycholeptika,Paracetamol, Kombinationen exkl. Psycholeptika	Co-Dafalgan®	Kinetik	n.m	n.m	n.m	G6PD	CYP2D6	4	0	1	1	1	0	0	0	0	0	1	3	https://amiko.oddb.org/de/fi?gtin=47353&highlight=genetischen Polymorphismus&anchor=section14
113	N	N02AJ13	Paracetamol, Tramadol hydrochlorid	Tramadol plus Spirig HC®	Vorsichtsmassnahmen	n.m	n.m	n.m	n.m	G6PD	1	0	0	1	0	0	0	0	0	0	0	3	https://amiko.oddb.org/de/fi?gtin=63013&highlight=Glucose-6-Phosphat-Dehydrogenase-Mangel&anchor=section7
114	N	N02AX52	Tramadol, Paracetamol	Zaldiar® Filmtabletten	Vorsichtsmassnahmen	n.m	n.m	n.m	n.m	G6PD	1	0	0	1	0	0	0	0	0	0	0	(3)	https://amiko.oddb.org/de/fi?gtin=55811&highlight=Glucose-6-Phosphat-Dehydrogenase-Mangel&anchor=section7
115	N	N02BA01	Acetylsalicylsäure	Aspirin®	Vorsichtsmassnahmen	n.m	n.m	n.m	n.m	G6PD	2	0	0	1	0	0	0	1	0	0	0	(3)	https://amiko.oddb.org/de/fi?gtin=49526&highlight=Glucose-6-Phosphatdehydrogenase&anchor=section7
116	N	N02BA15	Carbasalat calcium	Alcacyl® Tabletten	Vorsichtsmassnahmen	n.m	n.m	n.m	n.m	G6PD	1	0	0	1	0	0	0	0	0	0	0	3	https://amiko.oddb.org/de/fi?gtin=10368&highlight=Glucose-6-Phosphatdehydrogenase-Mangel&anchor=section7
117	N	N02BA51	Acetylsalicylsäure, Kombinationen exkl. Psycholeptika	Aspirin®-C	Vorsichtsmassnahmen	n.m	n.m	n.m	n.m	G6PD	3	0	0	1	0	0	1	1	0	0	0	(3)	https://amiko.oddb.org/de/fi?gtin=33670&highlight=Glucose-6-Phosphatdehydrogenase&anchor=section7
118	N	N02BE01	Paracetamol	Panadol®	Vorsichtsmassnahmen	n.m	n.m	n.m	n.m	G6PD	3	0	0	1	1	0	0	1	0	0	0	3	https://amiko.oddb.org/de/fi?gtin=46344&highlight=Glucose-6-Phosphat-Dehydrogenase-Mangel&anchor=section7
119	N	N02BE51	Paracetamol, Codein	Vicks MediNait® Sirup	Überdosierung	n.m	n.m	n.m	n.m	CYP2D6	3	0	1	1	0	0	1	0	0	0	0	1*	https://amiko.oddb.org/de/fi?gtin=41799&highlight=genetisch&anchor=section12
120	N	N02BG09	Methoxyfluran	Penthrox®	Vorsichtsmassnahmen	n.m	n.m	n.m	n.m	n.m.	1	0	0	1	0	0	0	0	0	0	0	0	https://amiko.oddb.org/de/fi?gtin=66533&highlight=genetische&anchor=section7
121	N	N02CC06	Eletriptan	Relpax®	Kinetik	n.m	n.m	n.m	n.m	CYP2D6	1	0	1	0	0	0	0	0	0	0	0	4	https://amiko.oddb.org/de/fi?gtin=55218&highlight=Polymorphismus&anchor=section14
122	N	N03AB02	Phenytoin	Phenytoin-Gerot	Vorsichtsmassnahmen	n.m	n.m	CYP2C9	CYP2D6	HLA-B*1502	2	0	0	1	0	0	0	0	1	0	0	3	https://amiko.oddb.org/de/fi?gtin=25930&highlight=HLA-B*&anchor=section7
123	N	N03AF01	Carbamazepin	Tegretol®	Dosierung/Anwendung	n.m	n.m	n.m	HLA-A*3101	HLA-B*1502	3	0	0	1	0	0	0	1	1	0	0	1*	https://amiko.oddb.org/de/fi?gtin=29789&highlight=HLA-A*3101&anchor=section5
124	N	N03AF02	Oxcarbazepin	Apydan® extent	Vorsichtsmassnahmen	n.m	n.m	n.m	n.m	HLA-B*1502	1	0	0	1	0	0	0	0	0	0	0	1	https://amiko.oddb.org/de/fi?gtin=57883&highlight=HLA-Allele&anchor=section7
125	N	N03AX11	Topiramat	Topamax®	Interaktionen	n.m	n.m	n.m	n.m	CYP2C19	1	0	0	0	0	1	0	0	0	0	0	0	https://amiko.oddb.org/de/fi?gtin=53537&highlight=polymorphen&anchor=section8
126	N	N03AX23	Brivacetam	Briviact®	Kinetik	n.m	n.m	n.m	n.m	CYP2C9	1	0	1	0	0	0	0	0	0	0	0	4	https://amiko.oddb.org/de/fi?gtin=65830&highlight=Allelen&anchor=section14
127	N	N05AD01	Haloperidol	Haldol®	Kinetik	n.m	n.m	n.m	n.m	CYP2D6	1	0	1	0	0	0	0	0	0	0	0	3	https://amiko.oddb.org/de/fi?gtin=26892&highlight=Polymorphismus&anchor=section14
128	N	N05AE03	Sertindol	Serdolect®	Interaktionen	n.m	n.m	n.m	n.m	CYP2D6	2	0	1	0	0	1	0	0	0	0	0	3	https://amiko.oddb.org/de/fi?gtin=53845&highlight=polymorph&anchor=section8
129	N	N05AF05	Zuclopenthixol	Clopixol® / Clopixol® Acutard / Clopixol® Depot	Kinetik	n.m	n.m	n.m	n.m	CYP2D6	1	0	1	0	0	0	0	0	0	0	0	4	https://amiko.oddb.org/de/fi?gtin=44744&highlight=genetischen Polymorphismus&anchor=section14
130	N	N05AX08	Risperidon	Risperdal®	Kinetik	n.m	n.m	n.m	n.m	CYP2D6	1	0	1	0	0	0	0	0	0	0	0	4	https://amiko.oddb.org/de/fi?gtin=52316&highlight=Metabolisierer&anchor=section14
131	N	N05AX12	Aripiprazol	Abilify®	Dosierung/Anwendung	n.m	n.m	n.m	n.m	CYP2D6	3	0	1	0	0	1	0	0	1	0	0	3	https://amiko.oddb.org/de/fi?gtin=56209&highlight=Metabolisierer&anchor=section5
132	N	N05AX13	Paliperidon	Trevicta®	Kinetik	n.m	n.m	n.m	n.m	CYP2D6	1	0	1	0	0	0	0	0	0	0	0	4	https://amiko.oddb.org/de/fi?gtin=66054&highlight=Metabolisierern&anchor=section14
133	N	N05AX16	Brexiprazole	REXULTI®	Kinetik	n.m	n.m	n.m	n.m	CYP2D6	3	0	1	0	0	1	0	0	1	0	0	3	https://amiko.oddb.org/de/fi?gtin=66475&highlight=Metabolisierer&anchor=section14
134	N	N06AA04	Clomipramin	Anafranil®	Kinetik	n.m	n.m	n.m	n.m	CYP2D6	1	0	1	0	0	0	0	0	0	0	0	3	https://amiko.oddb.org/de/fi?gtin=32934&highlight=genetisch&anchor=section14
135	N	N06AA05	Opipramol	Insidon®	Interaktionen	n.m	n.m	n.m	n.m	CYP2D6	2	0	1	0	0	1	0	0	0	0	0	0	https://amiko.oddb.org/de/fi?gtin=28053&highlight=polymorphen&anchor=section8
136	N	N06AA09	Amitriptylin	Saroten® Retard	Kinetik	n.m	n.m	n.m	n.m	n.m.	1	0	1	0	0	0	0	0	0	0	0	0	https://amiko.oddb.org/de/fi?gtin=37360&highlight=genetischen Polymorphismus&anchor=section14
137	N	N06AA10	Nortriptylin	Nortrilen®	Kinetik	n.m	n.m	n.m	n.m	n.m.	1	0	1	0	0	0	0	0	0	0	0	0	https://amiko.oddb.org/de/fi?gtin=30986&highlight=genetischen Polymorphismus&anchor=section14
138	N	N06AB03	Fluoxetin	Fluctine®	Kinetik	n.m	n.m	n.m	n.m	CYP2D6	1	0	1	0	0	0	0	0	0	0	0	4	https://amiko.oddb.org/de/fi?gtin=46347&highlight=genetischen&anchor=section14
139	N	N06AB04	Citalopram	Seropram®	Kinetik	n.m	n.m	n.m	CYP2D6	CYP2C19	1	0	1	0	0	0	0	0	0	0	0	3	https://amiko.oddb.org/de/fi?gtin=49970&highlight=Polymorphismus&anchor=section14
140	N	N06AB05	Paroxetin	Deroxat® Filmtabletten/Suspension	Kinetik	n.m	n.m	n.m	n.m	CYP2D6	1	0	1	0	0	0	0	0	0	0	0	0	https://amiko.oddb.org/de/fi?gtin=51188&highlight=Polymorphismus&anchor=section14
141	N	N06AB08	Fluvoxamin	Floxyfral® junior 50 mg/Floxyfral® 100 mg	Kinetik	n.m	n.m	n.m	n.m	CYP2D6	2	0	1	0	0	1	0	0	0	0	0	3	https://amiko.oddb.org/de/fi?gtin=44603&highlight=genetischen&anchor=section14
142	N	N06AB10	Escitalopram	Cipralex®/Cipralex MELTZ®	Dosierung/Anwendung	n.m	n.m	n.m	CYP2D6	CYP2C19	2	0	1	0	0	0	0	0	1	0	0	3*	https://amiko.oddb.org/de/fi?gtin=55961&highlight=Metabolisierer&anchor=section5
143	N	N06AG02	Moclobemid	Aurorix®	Interaktionen	n.m	n.m	n.m	CYP2D6	CYP2C19	1	0	1	0	0	0	0	0	0	0	0	3	https://amiko.oddb.org/de/fi?gtin=50085&highlight=Metabolisierern&anchor=section8
144	N	N06AX16	Venlafaxin	Efexor® ER	Interaktionen	n.m	n.m	n.m	n.m	CYP2D6	1	0	0	0	0	1	0	0	0	0	0	3	https://amiko.oddb.org/de/fi?gtin=54168&highlight=Metabolisierern&anchor=section8
145	N	N06AX21	Duloxetin	Cymbalta®	Kinetik	n.m	n.m	n.m	n.m	CYP2D6	1	0	1	0	0	0	0	0	0	0	0	3	https://amiko.oddb.org/de/fi?gtin=56983&highlight=polymorphe&anchor=section14
146	N	N06AX26	Vortioxetin	Brintellix®	Kinetik	n.m	n.m	n.m	n.m	CYP2D6	1	0	1	0	0	0	0	0	0	0	0	3	https://amiko.oddb.org/de/fi?gtin=65937&highlight=Metabolisierer&anchor=section14
147	N	N06BA09	Atomoxetin	Strattera®	Dosierung/Anwendung	n.m	n.m	n.m	n.m	CYP2D6	3	0	1	0	0	1	0	0	1	0	0	3	https://amiko.oddb.org/de/fi?gtin=58245&highlight=Genotyp&anchor=section5
148	N	N06DA04	Galantamin	Reminyl® Prolonged Release	Kinetik	n.m	n.m	n.m	n.m	CYP2D6	1	0	1	0	0	0	0	0	0	0	0	3	https://amiko.oddb.org/de/fi?gtin=56754&highlight=Metabolisierern&anchor=section14
149	N	N07XX05	Amifampridin	Firdapse® Tabletten	Kinetik	n.m	n.m	n.m	n.m	NAT2	2	0	1	1	0	0	0	0	0	0	0	3	https://amiko.oddb.org/de/fi?gtin=61853&highlight=NAT2-Genotyp&anchor=section14
150	N	N07XX06	Tetrabenazin	Xenazine®	Vorsichtsmassnahmen	n.m	n.m	n.m	n.m	CYP2D6	2	0	1	1	0	0	0	0	0	0	0	1	https://amiko.oddb.org/de/fi?gtin=58375&highlight=Gentest&anchor=section7
151	P	P01BA01	Chloroquin	Nivaquine®	Kontraindikationen	n.m	n.m	n.m	n.m	G6PD	2	0	0	0	1	0	0	1	0	0	0	3	https://amiko.oddb.org/de/fi?gtin=18889&highlight=G6PD-Mangel&anchor=section6
152	P	P01BA02	Hydroxychloroquin	Plaquenil®	Kontraindikationen	n.m	n.m	n.m	n.m	G6PD	1	0	0	0	1	0	0	0	0	0	0	3	https://amiko.oddb.org/de/fi?gtin=53831&highlight=Glucose-6-phosphat-dehydrogenase-Mangel&anchor=section6
153	P	P01BB51	Proguanil, Kombinationen	Malarone®/- Junior	Kinetik	n.m	n.m	n.m	n.m	CYP2C19	1	0	1	0	0	0	0	0	0	0	0	0	https://amiko.oddb.org/de/fi?gtin=54150&highlight=polymorphe&anchor=section14
154	P	P01BC01	Chinin	Chininsulfat 250 Hänseler	Kontraindikationen	n.m	n.m	n.m	n.m	G6PD	1	0	0	0	1	0	0	0	0	0	0	3	https://amiko.oddb.org/de/fi?gtin=56490&highlight=Glucose-6-Phosphat-Dehydrogenasemangel&anchor=section6
155	P	P01BC02	Mefloquin	Mephaquin Lactab®	Unerwünschte Wirkungen	n.m	n.m	n.m	n.m	G6PD	1	0	0	0	0	0	0	1	0	0	0	4	https://amiko.oddb.org/de/fi?gtin=47385&highlight=Glucose-6-Phosphat-Dehydrogenase-Mangel&anchor=section11
156	R	R03AC18	Indacaterol	Onbrez® Breezhaler®	Kinetik	n.m	n.m	n.m	n.m	UGT1A1	1	0	1	0	0	0	0	0	0	0	0	4	https://amiko.oddb.org/de/fi?gtin=60141&highlight=UGT1A1&anchor=section14
157	R	R03AL03	Vilanterol und Umeclidinium bromid	Anoro® Ellipta®	Kinetik	n.m	n.m	n.m	n.m	CYP2D6	1	0	1	0	0	0	0	0	0	0	0	4	https://amiko.oddb.org/de/fi?gtin=63152&highlight=genetischen&anchor=section14
158	R	R03AL04	Indacaterol und Glycopyrronium bromid	Ultibro® Breezhaler®	Kinetik	n.m	n.m	n.m	n.m	UGT1A1	1	0	1	0	0	0	0	0	0	0	0	(4)	https://amiko.oddb.org/de/fi?gtin=63132&highlight=UGT1A1&anchor=section14
159	R	R03AL08	Fluticason furoat, Umeclidinium, Vilanterol	Trelegy Ellipta, Einzeldosiertes Pulver zur Inhalation	Kinetik	n.m	n.m	n.m	n.m	CYP2D6	1	0	1	0	0	0	0	0	0	0	0	3	https://amiko.oddb.org/de/fi?gtin=66808&highlight=genetischen&anchor=section14
160	R	R03BB07	Umeclidin	Incruse Ellipta	Kinetik	n.m	n.m	n.m	n.m	CYP2D6	1	0	1	0	0	0	0	0	0	0	0	4	https://amiko.oddb.org/de/fi?gtin=65091&highlight=genetischen&anchor=section14
161	R	R05CB03	Carbocistein	Tussantiol®	Kinetik	n.m	n.m	n.m	n.m	n.m.	1	0	1	0	0	0	0	0	0	0	0	0	https://amiko.oddb.org/de/fi?gtin=47110&highlight=genetischen Polymorphismus&anchor=section14
162	R	R05DA04	Codein	Codein Knoll®	Kontraindikationen	n.m	n.m	n.m	n.m	CYP2D6	2	0	1	0	1	0	0	0	0	0	0	3	https://amiko.oddb.org/de/fi?gtin=19220&highlight=genetische&anchor=section6
163	R	R05DA09	Dextromethorphan	Bexin® Hustensirup	Vorsichtsmassnahmen	n.m	n.m	n.m	n.m	CYP2D6	2	0	1	1	0	0	1	0	0	0	0	3	https://amiko.oddb.org/de/fi?gtin=39639&highlight=genetischen Polymorphismus&anchor=section7
164	R	R05DA20	Codein, Kombinationen	Benylin® mit Codein N	Eigenschaften/Wirkungen	n.m	n.m	n.m	n.m	CYP2D6	4	0	1	1	1	0	0	0	0	1	0	(3)	https://amiko.oddb.org/de/fi?gtin=55818&highlight=genetisch&anchor=section13
165	R	R05FA02	Opium-Derivate und Expektoranzien	Codicalm® Sirup	Kontraindikationen	n.m	n.m	n.m	n.m	CYP2D6	3	0	1	1	1	0	0	0	0	0	0	3	https://amiko.oddb.org/de/fi?gtin=60540&highlight=genetische&anchor=section6
166	R	R06AX27	Desloratadin	Aerius®	Kinetik	n.m	n.m	n.m	n.m	n.m.	1	0	1	0	0	0	0	0	0	0	0	0	https://amiko.oddb.org/de/fi?gtin=55689&highlight=phenotypischen&anchor=section14
167	V	V03AF07	Rasburicase	Fasturtec®	Kontraindikationen	n.m	n.m	n.m	n.m	G6PD	3	0	0	0	1	0	0	1	0	1	0	3	https://amiko.oddb.org/de/fi?gtin=55789&highlight=G6PD-Mangel&anchor=section6
											Ind.=Indication; Dos./App.=Dosage/Application; CI=Contraindications; Prec. Mes.=Precautionary measures; IA=Interactions; Preg.=Pregnancy; Ad. Eff.=Adverse Effects; Prop./Eff.=Properties/Effects; PK=Pharmacokinetics
Legend
Biomarkers	ABCB1=ABC transporter B1; ABCG2=ABC transporter G2; CYP=Cytochrome; DPD=Dihydropyrimidine dehydrogenase; G6PD=Glucose-6-phoshate-dehydrogenase; HLA=Human leucocyte antigen; IL28B=Interleukin 28B; NAT-2=N-Acetyltransferase; NR1/2=Nuclear receptors; NUD15=Nudex-hydrolase; SLCO1B1=Organic anion transporter 1B1; TPMT=Thiopurin methlytransferase; UGT1A1=Glucuronosyltransferase; n.m.=no biomarker menti…
Sections	Ind.=Indication; Dos./App.=Dosage/Application; CI=Contraindications; Prec. Mes.=Precautionary measures; IA=Interactions; Preg.=Pregnancy; Ad. Eff.=Adverse Effects; Prop./Eff.=Properties/Effects; PK=Pharmacokinetics
PGx level	1='testing recquired'; 2='testing recommended'; 3='actionable PGx'; 4='informative PGx'; 0=did not annotate; ()=combo product (marked in blue); *=more than one PGx level, highest PGx level adopted
