# Supplementary material for: Pharmacogenetic information in Swiss drug labels – a systematic analysis
Source: Pharmacogenomics J. 2020 Oct 17;21(4):423–34. doi: 10.1038/s41397-020-00195-4 (PMC8292148; doi:10.1038/s41397-020-00195-4)
Supplement: Supplementary file 6 — Supplementary Table 2 [file 41397_2020_195_MOESM6_ESM.xlsx]

## Sheet: Tabelle1
Substance	Swiss DL	German DL
	PGx level (Gene)	Assumed PGx level* (Gene)
Abacavir	1 (HLA-B*5701)	1 (HLA-B*5701)
Azathiopurin	1 (TMPT, NUD15)	2 (TMPT)
Brexpiprazole	3 (CYP2D6)	2 (CYP2D6)
Capecitabin	3 (DPD)	1 (DPD)
Carbamazepine	1 (HLA-B*1502), 2 (HLA-A*3101)	2 (HLA-B*1502)
Fluorouracil	1 (DPD), 2 (TYMS), 3 (DPD, topical use)	1 (DPD)
Oxcarbamazepine	1 (HLA-B*1502)	2 (HLA-B*1502)
CYP=Cytochrome; DPD=Dihydropyrimidine dehydrogenase; G6PD=Glucose-6-phoshate-dehydrogenase; HLA=Human leucocyte antigen; NUD15=Nudex-hydrolase; TPMT=Thiopurin methlytransferase; TYMS=Thymidilate synthetase
* The VFA differentiate between “Pflichttest” = has to be done àwe would interpret this as PGx level 1, and “empfohlener Test” = should be done àwe would interpret this as PGx level 2
